# Supplementary material for: Alveolar Basal Cells Differentiate towards Secretory Epithelial- and Aberrant Basaloid-like Cells In Vitro
Source: Cells. 2022 Jun 2;11(11):1820. doi: 10.3390/cells11111820 (PMC9180703; doi:10.3390/cells11111820)
Supplement: Supplementary file 1 [file cells-11-01820-s001.zip]

Archive with 13 entries (13 files):
- New supplement figure S2.pdf
- New supplement figure S7.pdf
- Supplement table 2_cluster_specific_genes.xlsx
- Supplement table 3_cluster_specific_genes_IPFH17.xlsx
- Supplement Figure S1.pdf
- Supplement Figure S3.pdf
- Supplement Figure S4.pdf
- Supplement Figure S5.pdf
- Supplement Figure S6.pdf
- Supplement Figure S8.pdf
- Supplement Figure S9.pdf
- Supplement Table S1.pdf
- cells-1674384 - Supplementary materials .pdf
